# Supplementary material for: Manganese Porphyrin Reduces Oxidative Stress in Vulnerable Parkin-Null Drosophila Dopaminergic Neurons
Source: Antioxidants (Basel). 2025 Aug 22;14(9):1031. doi: 10.3390/antiox14091031 (PMC12466752; doi:10.3390/antiox14091031)
Supplement: Supplementary file 1 [file antioxidants-14-01031-s001.zip]

Archive with 1 entries (1 files):
- antioxidants-3720963-supplementary.pdf
